# Supplementary material for: Dietary Diversity and Dietary Patterns in School-Aged Children in Western Kenya: A Latent Class Analysis
Source: Int J Environ Res Public Health. 2022 Jul 26;19(15):9130. doi: 10.3390/ijerph19159130 (PMC9368572; doi:10.3390/ijerph19159130)
Supplement: Supplementary file 1 [file ijerph-19-09130-s001.zip]

Archive with 1 entries (1 files):
- ijerph-1831096-supplementary.pdf
